# Supplementary material for: Inhibition of purine nucleoside and nucleobase transporters by tyrosine kinase inhibitors
Source: PLoS One. 2026 May 15;21(5):e0348426. doi: 10.1371/journal.pone.0348426 (PMC13178856; doi:10.1371/journal.pone.0348426)
Supplement: S1 Table — (XLSX) [file pone.0348426.s001.xlsx]

## Sheet: Figure 1
Table S1		Experimental data underlying Figures 1 through 5
Fig 1A and B	Time course of [14C]6-MP uptake by K562 cells (pmol/µl cell water)
Time (s)	0.3 µM 6-MP							1 µM 6-MP						3 µM 6-MP						10 µM 6-MP								30 µM 6-MP								60 µM 6-MP								100 µM 6-MP
1	0.17508	0.217041	0.115512	0.162916	0.143097	0.155115		0.717916	0.761097	0.434117	0.575053	0.704412		2.95646	2.25526	1.69496	1.76561	2.2405		3.73605	4.52605	5.92029	2.31753	4.18875	5.52513	3.45352		15.1907	13.9593	7.66567	8.47668	15.4576	18.5543	22.4865		42.3534	18.3282	21.396	18.3156	23.363	34.5789	20.7976		35.45	28.1616	23.7043	40.204	12.7163	36.6883
2	0.221259	0.3081	0.138231	0.207921	0.189089	0.170786		0.918476	0.883513	0.726779	0.610352	0.889246		4.62283	2.77017	2.39534	2.5831	2.62333		4.49042	5.45025	7.69462	4.72654	4.21206	5.49845	3.34187		10.5288	21.4344	11.7847	14.1372	16.9109	17.3565	23.9976		52.7136	34.7978	20.7726	29.9545	25.873	24.1502	30.5873		41.6275	37.8097	50.6103	50.5565	28.4645	50.0784
3	0.325025	0.379789	0.13828	0.209905	0.23046	0.226792		0.882239	1.11671	0.70514	0.890303	1.21064		4.54707	3.28938	3.23608	2.03966	2.15057		7.94128	7.18021	8.68428	7.38528	5.8669	7.48123	5.02945		21.8052	18.3637	14.8878	12.9524	19.5631	23.7141	28.2616		66.412	34.6491	24.1667	27.006	27.2116	40.6528	37.148		57.4075	43.8929	34.6248	63.093	34.2762	57.5951
4	0.450857	0.464814	0.193199	0.236328	0.297489	0.28375		1.17043	1.22672	1.18899	0.969147	1.04477		4.90948	3.43607	3.13424	2.56396	3.054		6.34699	6.44729	9.32707	7.56168	7.11509	8.3192	4.99224		18.8304	17.8848	17.0843	9.90268	21.401	26.3741	34.1349		61.3283	47.3863	27.0958	37.821	37.1806	28.676	39.1428		68.7476	32.068	40.1168	46.283	41.6816	67.648
6	0.512678	0.509714	0.209554	0.301046	0.283906	0.313779		1.95272	1.50645	1.38969	1.01726	1.38573		4.12781	3.84894	3.01188	3.4453	2.50064		9.40223	7.77955	7.83855	8.51972	7.95741	9.21495	5.24426		24.1429	24.2983	20.5207	22.2091	21.2909	29.9935	36.3701		74.2991	47.6917	33.5804	32.9633	32.8716	28.1898	47.0362		64.7243	51.4177	58.7702	71.788	47.2716	61.3496
8	0.717142	0.536104	0.197474	0.256482	0.276868	0.302131		2.27226	1.8043	1.71762	1.77022	1.44532		4.4944	4.9737	3.49857	3.28454	3.17207		8.16989	7.68932	9.5655	8.85759	8.47387	9.12411	8.09917		29.5367	37.2046	23.7539	24.4464	23.7397	29.3063	38.4973		76.9852	62.3434	31.9676	35.581	49.0221	42.9173	53.2574		64.9223	42.0638	52.4516	73.876	50.7424	87.9954
Fig 1C	Michaelis Menten kinetics of 6-MP transport by K562 cells
Time (s)	Initial Rate of Influx (pmol/µl/s)
0.3	0.186667	0.0166667
1	0.67	0.08
3	3.272	0.549476
10	5.34143	0.800216
30	17.5629	2.78649
60	30.5467	5.11417
100	36.16	4.65
120	38.104	3.94632
180	41.3374	6.7623
[truncated: 9 more columns]

## Sheet: Figure 2
Fig 2	TKI Inhibition of [3H]2-chloroadenosine uptake via ENT1 versus ENT2
Dasatinib
Log [ ] M	ENT2KO cells (ENT1) (% of control uptake)							ENT1KO cells (ENT2) (% of control uptake)
-4.5	34.9032	39.3308	9.52562	17.2619	37.3269	25.1208		61.4854	34.1376	28.3515	57.6514	58.6836	9.43675
-5	43.3564	43.0481	36.5371	92.9762	31.3277	56.7833		48.6513	25.2594	59.0535	83.8184	65.4148	31.9554
-5.5	51.662	62.5051	46.8823	44.1392	51.1028	69.9495		70.7508	92.1671	74.0167	68.5855	83.1272	41.5473
-6	91.3229	84.3004	135.36	57.864	48.1375	81.0185		99.5375	93.7885	81.9675	102.442	82.1099	100.736
-6.5	88.2941	96.2014	67.407	101.105	134.207	91.6319		90.3707	102.091	96.3761	114.121	102.967	86.0407
-7	91.6781	94.0591	108.303	84.6093	67.3631	98.9816		93.8132	72.3676	100.548	98.1597	88.5517	110.212
-7.5	97.0819	93.3637	95.1107	124.552	112.216	124.835		106.609	103.005	87.5274	85.1744	98.5934	104.618
-8	93.952	101.313	86.0171	78.443	77.5102	67.0875		98.4093	96.9585	96.2206	99.3239	76.7396	77.2834
-8.5	110.206	102.696	120.96	108.48	102.216	119.478		100.917	96.5755	117.456	104.3	101.219	116.256
Imatinib
-4.5	12.5424	17.8018	39.1215	1.5947	39.576		-3.12753	6.71802	18.0749	26.6334	58.8355	52.8808
-5	37.3385	44.5021	42.2464	15.6262	41.1947		1.36991	8.90397	21.7398	41.7332	61.9061	69.2752
-5.5	82.2855	84.6768	60.8945	55.3011	34.9975		13.7138	25.0713	34.9943	49.4726	98.8933	85.9812
-6	85.3198	82.4146	68.2373	75.5501	69.3021		46.4571	45.5416	55.657	57.9323	98.3121	84.48
-6.5	94.8184	104.017	82.5188	78.0844	78.8786		79.9071	75.5941	76.8813	84.75	76.4306	102.177
-7	100.034	100.408	107.426	101.276	102.94		82.8155	108.978	90.1393	101.832	97.0869	93.7758
-7.5	103.536	96.5049	112.179	95.5148	104.822		107.21	96.6924	95.9848	98.9568	103.523	99.5053
-8	94.2724	93.1739	106.519	105.439	107.21		79.0019	98.2448	108.656	99.0043	100.17	112.768
-8.5	99.6038	102.267	86.8604	100.667	82.5333		111.722	85.1392	92.4163	92.5802	112.492	97.3866
Nilotinib
-5	21.6045	4.1489	21.7833	2.72117	13.0661		31.4035	43.5052	54.885	84.2844	54.9062
-5.5	40.993	34.5537	20.497	6.02108	14.8661		57.3652	70.0099	63.6363	75.6272	87.9936
-6	61.7322	65.7867	39.2258	53.3103	46.337		70.7305	90.6068	71.3756	80.1356	104.991
-6.5	84.8781	75.4908	73.2205	67.0872	49.5249		57.9912	90.8985	89.1812	94.6053	105.12
-7	86.4184	89.1946	89.7726	102.561	74.5508		99.5299	91.5752	97.8284	88.2183	106.448
-7.5	101.978	101.087	100.896	76.1354	67.6738		115.326	95.8967	93.9343	103.31	93.0787
-8	95.4666	99.5686	97.5721	88.0298	99.74		94.0564	98.0771	111.573	108.161	99.0223
-8.5	105.128	97.6259	93.3638	92.8843	113.968		93.9134	102.67	99.9601	86.3526	107.786
-9	94.9311	109.427	105.169	104.679	89.9968		96.1949	110.489	95.4433	105.442	95.7508
Gefitinib
-4.5	22.0492	9.3456	3.01781	12.6688	7.24741		64.2242	68.5726	72.5809	26.9955	64.221
-5	51.8948	19.9458	13.5853	13.9922	12.7745		62.672	83.3452	44.0628	58.7896	71.7327
-5.5	47.9186	38.8433	64.5901	23.4565	13.5776		114.282	88.9887	72.2491	38.397	73.9178
-6	73.6503	84.4269	24.8354	67.6637	77.7413		102.864	85.9928	130.251	59.0363	98.8595
-6.5	77.8982	99.1824	113.694	97.9672	89.4762		83.0908	110.898	98.3301	79.1232	124.445
-7	91.2091	94.2478	109.025	92.9107	117.821		113.722	101.954	128.4	91.1358	88.2529
-7.5	101.734	90.9033	106.927	95.8378	94.0229		89.835	112.636	64.0855	104.953	104.013
-8	101.598	89.9784	94.7155	87.3733	98.7403		101.112	84.7008	104.489	110.715	75.4369
Erlotinib
-4.5	33.8354	42.4313	25.767	58.0458	45.8651		72.0371	67.1009	62.7763	58.9962	74.9341
-5	47.4702	54.0556	23.077	62.7188	49.4058		64.3039	76.3428	72.475	43.4181	66.2976
-5.5	104.4	60.6896	51.2913	58.5536	33.5967		71.2421	52.3345	102.887	58.2071	80.5579
-6	49.3581	92.9898	80.1431	64.1679	87.4231		93.3038	97.4784	83.4956	72.5612	83.8496
-6.5	71.2011	101.503	134.494	96.5107	96.3471		81.4497	87.7621	87.8744	97.2005	94.4138
-7	101.511	98.1899	109.049	94.8367	108.551		87.3909	90.8833	104.649	68.8464	85.8675
-7.5	109.262	100.952	102.221	90.5102	105.459		107.285	96.9701	92.1615	133.743	111.513
-8	87.1927	104.427	124.697	101.89	70.9948		95.1158	79.9409	106.922	93.3485	124.613
Sunitinib
-4.5	55.3327	54.6679	53.2565	45.474	58.157		47.2529	44.9556	22.7327	31.8641	-12.2236
-5	75.9055	71.2884	85.8608	60.8281	71.9868		69.6557	52.5033	46.0771	107.18	36.7856
-5.5	89.896	81.789	81.2338	79.7495	89.0235		79.1965	129.127	94.6854	90.8809	75.9535
-6	101.006	96.1924	80.0742	94.8072	94.7172		104.786	86.7692	91.0383	97.4583	73.9093
-6.5	75.4589	97.5269	78.7124	110.278	94.4277		101.336	112.108	109.643	87.6745	112.563
-7	108.095	91.2204	102.967	91.3198	110.299		92.9244	105.358	103.132	83.7666	108.174
-7.5	112.403	88.3845	96.8784	92.0875	99.1093		86.4464	126.539	87.0619	96.6302	73.5946
-8	93.7296	101.624	82.9867	100.899	87.482		106.797	110.241	80.8131	113.561	96.2036

## Sheet: Figure 3
Fig 3	TKI inhibition of ENBT1
Fig 3A	Inhibition of [3H]adenine uptake by HEK293-SLC43A3 cells
	% of control (no inhibitor)
10 µM	Gefitinib	Imatinib	Nilotinib	Erlotinib	Dasatinib
	34.034	76.783	93.1922	98.3042	34.0819
	29.0024	72.024	98.2424	111.102	55.4487
	21.8304	70.0215	78.5562	68.3889	67.2964
	29.9203	75.701	74.525	76.5669	79.3766
	27.4688	72.9324	79.439	86.6045	85.3537
	36.4582	70.3152	81.5866	86.159	90.7764
Fig 3B	Inhibition of [14C]6-MP uptake by HEK293-SLC43A3 and K562 cells
Log [Gefitinib)	K562 Cells (% of control)							HEK293-SLC43A3 Cells (% of control)
-7	100	103.977	77.7778	134.545	51.3274	98.8764		90.2297	94.278	110.599	98.9542	96.7807
-6.52288	92.5	88.0682	129.293	117.273	39.823	114.607		91.4921	78.2025	111.324	86.1265	95.9312
-6	87.5	80.6818	111.111	80.9091	15.9292	88.764		93.9463	78.6514	101.638	102.305	82.0209
-5.52288	65	32.9545	56.5657	70.9091	35.3982	49.4382		74.7542	57.7162	69.8661	89.196	64.793
-5.30103	46.25	22.1591	33.3333	30.9091	50.4425	52.809		42.7235	62.9039	71.3836	54.9441	38.7647
-5	31.25	5.68182	31.3131	10.9091	28.3186	31.4607		7.29325	34.7192	45.2939	29.6368	23.4232
-4.52288								16.9845	9.79769	5.64716	-3.28881	-0.690431
-4								-7.49891	19.811	-7.58043	8.41386	12.4483

## Sheet: Figure 4
Fig 4	Effect of gefitinib on cell viability in the presence and absence of ENT1, ENT2, or ENBT1
[Gefitinib] (μM)	ENT1KO							E1E2KO								ENT2KO								HEK293								hSLC43A3
	Cell Viability - % of control							Cell Viability - % of control									Cell Viability - % of control							Cell Viability - % of control								Cell Viability - % of control
0.781	86.0719	66.8643	98.5011	82.5803	106.302	106.174		73.8567	83.4457	113.707	126.246	106.838	104.516	104.321		94.3682	126.5	129.014	111.286	118.432	97.9645	97.253		71.4943	65.8159	123.952	82.7099	94.2157	123.777	118.813		107.06	100.81	95.95	100.38	98.86
1.563	102.517	92.5214	89.69	49.4423	109.179	109.041		86.4537	67.4492	143.502	107.406	89.6433	99.6306	99.3657		84.9534	110.266	102.086	128.536	92.0948	97.3944	97.1901		83.233	100.913	114.935	102.724	75.3697	88.6453	89.9693		94.29	102.28	95.38	99.34	96.16
3.125	66.3296	100.775	65.2752	42.5494	116.489	116.123		87.6104	96.7004	109.168	81.8636	86.5047	86.8774	86.8975		76.631	90.7899	91.4985	100.86	86.4345	71.3876	70.8908		78.6287	101.177	109.975	87.5653	62.1195	90.5791	86.8103		90.84	95.31	89.81	97.79	92.7
6.25	77.9493	93.3922	66.5641	51.7397	99.951	100.179		83.2055	105.985	115.841	86.702	101.867	82.011	82.5055		76.6382	69.7231	71.4458	86.5576	79.4684	76.0212	75.9947		75.6923	107.618	90.0103	57.6833	49.2897	104.116	100.829		97.75	94.29	90.19	84.49	82.88
12.5	80.0828	77.1278	45.2726	85.85	110.726	91.7782		65.2448	87.3042	87.8701	83.7058	81.3011	76.213	77.0876		51.2255	51.455	59.3234	72.8941	73.4151	66.2847	66.2012		53.4621	80.1895	80.4609	30.1873	42.3674	79.4595	78.6391		75.39	79.45	75.25	74.61	73.3
25	55.8117	51.1687	61.3487	42.0227	64.3797	97.3335		42.1028	48.4338	50.6272	66.0194	50.1485	44.6856	45.5834		37.9692	33.0523	41.032	71.7466	32.1873	56.1807	56.157		37.8817	51.9467	53.7446	11.5607	42.6283	85.9862	82.0477		47.52	52.32	48.35	46.03	40.21
50	12.1433	25.7531	20.8991	21.8713	58.9094	58.6476		40.6559	20.9176	43.2564	43.5834	35.1009	45.8009	45.7856		26.0724	18.6502	22.6313	69.5681	50.2697	43.0506	42.7306		25.4588	28.7342	26.7767	20.0439	26.4569	35.6421	35.2765		17.69	14.14	13.48	28.58	23.9
100	18.8841	53.0775	43.1433	50.7677	10.9715	10.8936		34.9886	20.8618	21.2983	36.2383	34.7873	24.1671	23.668		32.4805	30.3101	27.0501	52.6667	51.731	12.3959	12.2196		32.2227	16.1502	37.5739	30.1595	30.893	31.395	29.5641		7.57	1.98	1.65	5.83	4.27
200	5.38477	23.9595	-8.46047	3.2255	7.43018	7.19		15.2907	17.2821	12.2978	-2.21936	6.27733	20.5794	20.5054		17.7373	4.30446	0.475469	14.3758	15.3153	5.63457	5.60707		21.0826	15.4167	27.793	0.869364	2.21803	4.43176	3.92715		4.17	4.16	2.91	7.66	4.31

## Sheet: Figure 5
Fig 5	Effect of 3 µM gefitinib on 6-MP mediated decrease in cell viability
Log [6-MP] (μM)	DMSO Control							3 µM Gefitinib
	Cell Viability (% of control)							Cell Viability (% of control)
0.08	112.094	86.8954	109.362	94.5652	98.12	99.8192		91.2076	84.2294	93.9386	80.8198	98.2	99.498
0.16	100.077	86.8407	116.311	101.217	97.99	98.6766		95.6038	78.638	99.1071	86.9837	93.98	90.678
0.31	110.353	101.789	111.368	96.8804	99.04	98.9344		89.2599	86.0573	87.5629	84.5119	95.73	81.74
0.625	104.542	86.7859	108.775	91.4674	83.5	89.962		74.2348	72.5448	80.8476	69.7747	87.62	89.062
1.25	91.8354	78.9013	95.5635	68.25	72.54	64.206		65.4981	54.8029	56.4386	54.975	74.01	68.973
2.5	76.5021	67.2386	63.758	44.1848	63.51	70.857		60.7679	45.5197	38.1414	37.8911	67.82	75.39
5	57.984	54.3165	52.1122	37.2717	61.53	64.913		59.7663	41.9355	30.7093	31.0701	62.38	80.769
10	47.1161	55.4663	49.1274	38.7391	57.21	72.534		59.7106	39.0681	35.9909	32.9787	70.28	73.954
20	64.8134	58.2041	50.9379	39.8478	60.26	68.025		56.2604	42.6165	33.9915	34.1677	66.42	75.556
40	61.53	60.5585	50.4485	41.2826	56.1	62.952		49.3044	41.6846	33.8028	35.7947	65.71	72.513
80	64.4194	50.0456	48.4423	39.2609	50.86	58.546		48.581	40.3226	29.4643	32.1965	60.23	65.04
160	61.9569	34.6596	44.6257	32.6739	43.43	50.717		34.1124	35.1971	30.6715	30.8823	49.49	51.476
320	45.4088	29.677	37.3838	29.3152	42.03	39.748		30.5509	20.681	25.0503	24.4368	48.88	43.875
640	41.6986	28.4723	37.6285	23.1196	36.04	29.086		25.9321	24.5878	25.4276	21.6521	40.86	37.131
1280	41.8956	25.8441	29.7994	22.2065	32.43	32.914		26.0434	21.6487	22.334	20.4318	33.68	35.624
